# Supplementary material for: The Supported Boro-Additive Effect for the Selective Recovery of Dy Elements from Rare-Earth-Elements-Based Magnets
Source: Materials (Basel). 2022 Apr 21;15(9):3032. doi: 10.3390/ma15093032 (PMC9101444; doi:10.3390/ma15093032)
Supplement: Supplementary file 1 [file materials-15-03032-s001.zip]

Archive with 1 entries (1 files):
- materials-1680180-supplementary.pdf
